# Supplementary material for: Mucosal prime-boost immunization with live murine pneumonia virus-vectored SARS-CoV-2 vaccine is protective in macaques
Source: Nat Commun. 2024 Apr 26;15:3553. doi: 10.1038/s41467-024-47784-6 (PMC11053155; doi:10.1038/s41467-024-47784-6)
Supplement: Supplementary file 4 — Source Data [file 41467_2024_47784_MOESM4_ESM.xlsx]

## Sheet: Figure 1B
Vaccine replication in upper airways (NS)
		1 st dose											2nd dose
	Log10 PFU/ml	Post-1st dose	Post-1st dose	Post-1st dose	Post-1st dose	Post-1st dose	Post-1st dose	Post-1st dose	Post-1st dose	Post-1st dose	Post-1st dose	Post-1st dose	Post-1st dose	Post-1st dose	Post-1st dose	Post-1st dose	Post-1st dose	Post-1st dose	Post-1st dose	Post-1st dose	Post-1st dose	Post-1st dose	Post-1st dose
	Days	1	2	3	4	5	6	7	8	9	10	12	29	30	31	32	33	34	35	36	37	38	40
MPV/S-2P Prime/Boost	A1	0.7	0.7	0.7	0.7	0.7	0.7	0.7	0.7	0.7	0.7	0.7	0.7	0.7	0.7	0.7	0.7	0.7	0.7	0.7	0.7	0.7	0.7
	A2	0.7	0.7	0.7	0.7	0.7	0.7	0.7	0.7	0.7	0.7	0.7	0.7	0.7	0.7	0.7	0.7	0.7	0.7	0.7	0.7	0.7	0.7
	A3	0.7	0.7	0.7	0.7	0.7	0.7	0.7	0.7	0.7	0.7	0.7	0.7	0.7	0.7	0.7	0.7	0.7	0.7	0.7	0.7	0.7	0.7
	A4	0.7	0.7	0.7	0.7	0.7	0.7	0.7	0.7	0.7	0.7	0.7	0.7	0.7	0.7	0.7	0.7	0.7	0.7	0.7	0.7	0.7	0.7
MPV/S-2P Prime	B1	0.7	0.7	0.7	0.7	0.7	0.7	0.7	0.7	0.7	0.7	0.7
	B2	0.7	0.7	0.7	0.7	0.7	0.7	0.7	0.7	0.7	0.7	0.7
	B3	0.7	0.7	0.7	0.7	0.7	0.7	0.7	0.7	0.7	0.7	0.7
	B4	0.7	0.7	0.7	0.7	0.7	0.7	0.7	0.7	0.7	0.7	0.7
MPV	C1	0.7	0.7	0.7	0.7	0.7	1.5	0.7	0.7	0.7	0.7	0.7
	C2	0.7	0.7	0.7	0.7	0.7	1.3	0.7	0.7	0.7	0.7	0.7
	C3	0.7	0.7	1	1.6	0.7	1.3	0.7	0.7	0.7	0.7	0.7
	C4	0.7	0.7	0.7	0.7	0.7	0.7	0.7	0.7	0.7	0.7	0.7
Vaccine replication in lower airways (TL)
		1 st dose				2nd dose
	Log10 PFU/ml	Post-1st dose	Post-1st dose	Post-1st dose	Post-1st dose	Post-1st dose	Post-1st dose	Post-1st dose	Post-1st dose
	Days	2	4	6	8	30	32	34	36
MPV/S-2P Prime/Boost	A1	2.5	1	1	1	1	1	1	1
	A2	2.2	1	1	1	1	1	1	1
	A3	1	2	1	1	1	1	1	1
	A4	1	1	1	1	1	1	1	1
MPV/S-2P Prime	B1	1	1	1	1
	B2	1	1	1	1
	B3	1	1	1.3	1
	B4	1	2.3	1	1
MPV	C1	3.8	4.6	4	1.3
	C2	3.8	3.3	4	1
	C3	3	4.8	3.9	2.6
	C4	2.8	3.9	3.6	1.9

## Sheet: Figure 2A
Upper airways IgG (NW)
		Anti-S
			1 st dose			2nd dose
	ELISA titer (log10)	Pre-inoculation	Post-1st dose	Post-1st dose	Post-1st dose	Post-1st dose	Post-1st dose	Post-1st dose
	Days	-3	14	21	25/28	42	49	56
MPV/S-2P Prime/Boost	A1	1.6	2.1	2	3.1	4.2	3	2.9
	A2	1.6	1.6	2	2	3.4	2.4	2
	A3	1.6	1.9	2	3.7	3.3	2.3	3.4
	A4	1.6	2.5	2.1	2.2	3.7	2.8	3.3
MPV/S-2P Prime	B1	1.6	2	2.9	2.9
	B2	1.6	2.5	1.7	2.1
	B3	1.6	1.9	2	2.1
	B4	1.6	1.9	2	2.1
MPV	C1	1.6	1.6	1.6	1.6
	C2	1.6	1.6	1.6	1.6
	C3	1.6	1.6	1.6	1.6
	C4	1.6	1.6	1.6	1.6
		Anti-RBD
			1 st dose			2nd dose
	ELISA titer (log10)	Pre-inoculation	Post-1st dose	Post-1st dose	Post-1st dose	Post-1st dose	Post-1st dose	Post-1st dose
	Days	-3	14	21	25/28	42	49	56
MPV/S-2P Prime/Boost	A1	1.6	2	2.1	2.5	3	2.2	2.2
	A2	1.6	1.6	2	2	2.6	2.2	2
	A3	1.6	1.9	2.5	3.7	2.8	2.1	2.6
	A4	1.6	2.5	2.5	2.1	3.2	2.4	2.4
MPV/S-2P Prime	B1	1.6	2.1	2.9	2.7
	B2	1.6	2.8	2	1.6
	B3	1.6	2.4	3.2	3.2
	B4	1.6	2.2	2.2	2.1
MPV	C1	1.6	1.6	1.6	1.6
	C2	1.6	1.6	1.6	1.6
	C3	1.6	1.6	1.6	1.6
	C4	1.6	1.6	1.6	1.6

## Sheet: Figure 2B
Upper airways IgA (NW)
		Anti-S
			1 st dose			2nd dose
	DELFIA titer (log10)	Pre-inoculation	Post-1st dose	Post-1st dose	Post-1st dose	Post-1st dose	Post-1st dose	Post-1st dose
	Days	-3	14	21	25/28	42	49	56
MPV/S-2P Prime/Boost	A1	1.6	1.6	1.7	2	2.5	2.1	2.6
	A2	1.6	1.6	1.6	1.6	2.2	1.8	1.6
	A3	1.6	1.6	1.8	2.2	2.6	2.3	2.4
	A4	1.6	1.9	1.9	1.6	2.4	1.9	1.8
MPV/S-2P Prime	B1	1.6	1.6	2	1.7
	B2	1.6	1.9	1.6	1.6
	B3	1.6	1.6	1.6	1.6
	B4	1.6	1.6	1.6	1.6
MPV	C1	1.6	1.6	1.6	1.6
	C2	1.6	1.6	1.6	1.6
	C3	1.6	1.6	1.6	1.6
	C4	1.6	1.6	1.6	1.6
		Anti-RBD
			1 st dose			2nd dose
	DELFIA titer (log10)	Pre-inoculation	Post-1st dose	Post-1st dose	Post-1st dose	Post-1st dose	Post-1st dose	Post-1st dose
	Days	-3	14	21	25/28	42	49	56
MPV/S-2P Prime/Boost	A1	1.6	1.9	2	2.8	2.9	2.2	2.3
	A2	1.6	1.6	1.7	1.6	3.1	2.3	1.6
	A3	1.6	1.9	2	3	3.3	2.6	2.6
	A4	1.6	2.1	1.9	1.9	3	2	2.1
MPV/S-2P Prime	B1	1.6	1.6	2.5	2.3
	B2	1.6	2.6	1.6	1.6
	B3	1.6	1.6	2.4	2.4
	B4	1.6	2.3	1.6	1.6
MPV	C1	1.6	1.6	1.6	1.6
	C2	1.6	1.6	1.6	1.6
	C3	1.6	1.6	1.6	1.6
	C4	1.6	1.6	1.6	1.6

## Sheet: Figure 2C
Upper airways dimeric IgA (NW)
		Anti-S
	DELFIA titer (log10)	Pre-inoculation	Post-1st dose	Post-1st dose	Post-1st dose	Post-1st dose	Post-1st dose	Post-1st dose
	Days	-3	14	21	25/28	42	49	56
MPV/S-2P Prime/Boost	A1	1	1.3	1	1.82	1.53	1.82	1.6
	A2	1	1	1	1	1.36	1.36	1
	A3	1	1.34	1.28	1.26	2.07	1.99	2.04
	A4	1	1	1	1	1	1	1
MPV/S-2P Prime	B1	1	1	1	1
	B2	1	1	1	1
	B3	1	1	1.21	1
	B4	1	1	1	1
MPV	C1	1	1	1	1
	C2	1	1	1	1
	C3	1	1	1	1
	C4	1	1	1	1

## Sheet: Figure 2D
Lower airways IgG (BAL)
			Anti-S
			1 st dose			2nd dose
	ELISA titer (log10)	Pre-inoculation	Post-1st dose	Post-1st dose	Post-1st dose	Post-1st dose	Post-1st dose	Post-1st dose
	Days	-3	9	14	25/28	37	42	56
MPV/S-2P Prime/Boost	A1	1.6	2.2	3.4	2.3	4.6	4.2	3.6
	A2	1.6	1.6	2	1.9	4.3	3.7	3.9
	A3	1.6	1.9	3.1	3.4	4.4	4.1	3.6
	A4	1.6	2.1	2.3	2.3	4.9	5.5	3.6
MPV/S-2P Prime	B1	1.6	1.6	1.9	2.7
	B2	1.6	1.7	3.1	2.8
	B3	1.6	1.6	4.1	2.8
	B4	1.6	1.6	2.6	2.5
MPV	C1	1.6	1.6	1.6	1.6
	C2	1.6	1.9	1.6	1.6
	C3	1.6	1.6	1.6	1.6
	C4	1.6	1.7	1.6	1.6
			Anti-RBD
			1 st dose			2nd dose
	ELISA titer (log10)	Pre-inoculation	Post-1st dose	Post-1st dose	Post-1st dose	Post-1st dose	Post-1st dose	Post-1st dose
	Days	-3	9	14	25/28	37	42	56
MPV/S-2P Prime/Boost	A1	1.6	1.6	3.6	2.4	4.7	4.1	3.3
	A2	1.6	1.6	2.2	2.1	4.2	3.6	3.4
	A3	1.6	2	3.5	3.5	4.3	3.8	3.4
	A4	1.6	2	2.5	2.4	5.1	5.1	3.2
MPV/S-2P Prime	B1	1.6	1.6	1.9	2.9
	B2	1.6	2.1	3.3	3
	B3	1.6	1.6	4.4	2.9
	B4	1.6	1.6	2.8	2.4
MPV	C1	1.6	2.1	1.6	1.6
	C2	1.6	2.5	1.6	1.6
	C3	1.6	1.6	1.6	1.6
	C4	1.6	2.5	1.6	1.6

## Sheet: Figure 2E
Lower airways IgA (BAL)
		Anti-S
			1 st dose			2nd dose
	DELFIA titer (log10)	Pre-inoculation	Post-1st dose	Post-1st dose	Post-1st dose	Post-1st dose	Post-1st dose	Post-1st dose
	Days	-3	9	14	25/28	37	42	56
MPV/S-2P Prime/Boost	A1	1.6	2.6	3.3	2.2	4.3	4.4	3.6
	A2	1.6	1.6	2.2	2	4.3	3.9	3.9
	A3	1.6	2.3	3.5	3.3	4.2	4.2	3.8
	A4	1.6	2.9	2.6	2.2	5.1	4.7	3.6
MPV/S-2P Prime	B1	1.6	1.6	2.2	3
	B2	1.6	2.2	3.1	3
	B3	1.6	1.6	4.2	2.6
	B4	1.6	1.6	3.2	2.2
MPV	C1	1.6	1.6	1.6	1.6
	C2	1.6	1.7	1.6	1.6
	C3	1.6	1.6	1.6	1.6
	C4	1.6	1.9	1.6	1.6
		Anti-RBD
			1 st dose			2nd dose
	DELFIA titer (log10)	Pre-inoculation	Post-1st dose	Post-1st dose	Post-1st dose	Post-1st dose	Post-1st dose	Post-1st dose
	Days	-3	9	14	25/28	37	42	56
MPV/S-2P Prime/Boost	A1	1.6	1.8	3	1.6	3.6	3.3	2.4
	A2	1.6	1.6	1.9	1.6	3.1	2.9	2.6
	A3	1.6	2	3.2	2.8	3.4	3.4	2.6
	A4	1.6	2.5	2.1	1.6	4.3	3.9	2.3
MPV/S-2P Prime	B1	1.6	1.6	2.2	3
	B2	1.6	2.2	3.1	3
	B3	1.6	1.6	4.2	2.6
	B4	1.6	1.6	3.2	2.2
MPV	C1	1.6	1.9	1.6	1.6
	C2	1.6	2.1	1.6	1.6
	C3	1.6	1.6	1.6	1.6
	C4	1.6	2.1	1.6	1.6

## Sheet: Figure 2F
Lower airways dimeric IgA (BAL)
		Anti-S
			1 st dose			2nd dose
	DELFIA titer (log10)	Pre-inoculation	Post-1st dose	Post-1st dose	Post-1st dose	Post-1st dose	Post-1st dose	Post-1st dose
	Days	-3	9	14	25/28	37	42	56
MPV/S-2P Prime/Boost	A1	1	1	2.13	1	2.62	2.13	1.83
	A2	1	1	1.13	1	1.91	2.09	1.51
	A3	1	1	1.92	1.48	2.54	2.35	2.11
	A4	1	1.37	1	1	2.56	1.9	1.29
MPV/S-2P Prime	B1	1.6	1.6	2.2	3
	B2	1.6	2.2	3.1	3
	B3	1.6	1.6	4.2	2.6
	B4	1.6	1.6	3.2	2.2
MPV	C1	1	1	1	1
	C2	1	1	1	1.6
	C3	1	1	1	1
	C4	1	1	1	1

## Sheet: Figure 2G
Lower airways ACE2 binding inhibition (BAL)
		Wuhan-Hu1
			1 st dose			2nd dose
	% ACE2 binding inhibition	Pre-inoculation	Post-1st dose	Post-1st dose	Post-1st dose	Post-1st dose	Post-1st dose	Post-1st dose
	Days	-3	9	14	25/28	37	42	56
MPV/S-2P Prime/Boost	A1	5.79	18.34	63.06	3.79	99.53	83.02	41.62
	A2	3.26	6.76	13.92	3.53	93.69	61.75	46.57
	A3	5.6	18.04	69.55	46.11	98.81	89.8	60.44
	A4	5.39	51.99	13.53	6.07	99.76	97.74	32.72
MPV/S-2P Prime	B1	3.24	3.91	15.12	12.18
	B2	3	21.18	54.24	19.81
	B3	2.03	0.43	92.36	16.66
	B4	3.44	0	55.31	7.58
MPV	C1	1.94	7.51	2.86	1.31
	C2	0.71	11.23	2.4	0.65
	C3	0.46	5.3	1.74	1.69
	C4	1.36	5.1	3.99	0
		Beta B.1.351
			1 st dose			2nd dose
	% ACE2 binding inhibition	Pre-inoculation	Post-1st dose	Post-1st dose	Post-1st dose	Post-1st dose	Post-1st dose	Post-1st dose
	Days	-3	9	14	25/28	37	42	56
MPV/S-2P Prime/Boost	A1	3.94	5.73	15.77	5.29	97.58	46.09	16.43
	A2	1.97	7.91	8.14	2.93	77.81	38.95	26.85
	A3	15.11	12.21	37.86	12.32	82.79	50.63	23.13
	A4	2.26	10.66	4.46	3.37	99.12	70.36	15.34
MPV/S-2P Prime	B1	3.26	7.7	5.17	5.43
	B2	3.8	10.73	20.04	9.65
	B3	2.95	4.12	52.17	5.79
	B4	2.12	2.14	17.37	6.92
MPV	C1	2.26	15.85	1.12	1.58
	C2	2.99	11.8	2.71	2.03
	C3	3.37	10.37	0.85	1.73
	C4	3.34	11.88	2.2	1.99
		Delta B.1.617.2
			1 st dose			2nd dose
	% ACE2 binding inhibition	Pre-inoculation	Post-1st dose	Post-1st dose	Post-1st dose	Post-1st dose	Post-1st dose	Post-1st dose
	Days	-3	9	14	25/28	37	42	56
MPV/S-2P Prime/Boost	A1	4.53	8.07	41.15	0	99.04	76.2	35.58
	A2	5.04	10.97	13.9	4.44	88.7	52.52	40.01
	A3	4.99	12.78	52.3	31.26	96.67	79.71	48.16
	A4	6.82	28.45	14.37	8.32	99.55	93.94	27.34
MPV/S-2P Prime	B1	0.06	17.02	10.04	9.15
	B2	4.79	16.35	38.35	15.12
	B3	0	0	85.24	10.17
	B4	3.02	2.2	42.91	4.08
MPV	C1	0.63	6.45	1.38	0
	C2	1.97	12.13	3.68	0
	C3	1.01	3.71	0	0
	C4	2.42	5.72	5.54	0
		Omicron BA.2
			1 st dose			2nd dose
	% ACE2 binding inhibition	Pre-inoculation	Post-1st dose	Post-1st dose	Post-1st dose	Post-1st dose	Post-1st dose	Post-1st dose
	Days	-3	9	14	25/28	37	42	56
MPV/S-2P Prime/Boost	A1	8.21	1.27	2.67	10.45	69.4	6.23	1.37
	A2	7.49	0	3.35	3.28	0	0	4.43
	A3	3.4	7.51	5.45	4.88	12.81	2.62	3.7
	A4	6.61	8.7	8.16	4.86	68.05	0	2.19
MPV/S-2P Prime	B1	4.07	0.55	3.45	0
	B2	2.24	8.73	0.13	0
	B3	3.55	3.3	4.29	1.56
	B4	7.4	0	1.58	0
MPV	C1	7.29	0	2.04	2.06
	C2	1.51	0	1.64	2.51
	C3	2.54	0	0	4.72
	C4	3.79	0	8.08	2.69
		Omicron BA.4
			1 st dose			2nd dose
	% ACE2 binding inhibition	Pre-inoculation	Post-1st dose	Post-1st dose	Post-1st dose	Post-1st dose	Post-1st dose	Post-1st dose
	Days	-3	9	14	25/28	37	42	56
MPV/S-2P Prime/Boost	A1	2.11	4.31	1.74	0.96	71.91	10.47	1.48
	A2	3.89	6.45	1.22	0.13	20.5	5.45	2.17
	A3	12.36	5.95	9.51	1.61	46.16	23.04	5.24
	A4	2.26	3.39	3.97	0.3	80.04	26.19	0.31
MPV/S-2P Prime	B1	1.13	8.21	0	0
	B2	5.28	6.98	1.31	0.7
	B3	2.01	1.49	3.99	0
	B4	4.23	0	0	1.02
MPV	C1	2.69	9.37	0	0
	C2	1.15	12.18	2.94	0
	C3	1.63	8.25	0	0
	C4	1.33	9.65	3.2	0
		Omicron BA.5
			1 st dose			2nd dose
	% ACE2 binding inhibition	Pre-inoculation	Post-1st dose	Post-1st dose	Post-1st dose	Post-1st dose	Post-1st dose	Post-1st dose
	Days	-3	9	14	25/28	37	42	56
MPV/S-2P Prime/Boost	A1	3.1	5.94	2.59	5.18	73.99	16.32	6.96
	A2	4.41	7.99	2.44	0.07	22.53	8.15	6.29
	A3	9.9	9.63	13.96	6.06	47.64	24.43	10.23
	A4	3.2	11.82	5.87	8.31	81.45	25.83	6.86
MPV/S-2P Prime	B1	0.22	9.42	3.68	2.91
	B2	2.35	10.15	4.75	2.03
	B3	6.59	6.47	8.48	4.44
	B4	6.13	3.46	2.67	1.87
MPV	C1	6.93	13.3	2.2	1.67
	C2	5.57	11.48	4.78	3.09
	C3	7.42	12.39	0.9	5.43
	C4	7.09	15.26	3.64	1.13

## Sheet: Figure 3A
Serum IgG
		Anti-S
			1 st dose			2nd dose
	ELISA titer (log10)	Pre-inoculation	Post-1st dose	Post-1st dose	Post-1st dose	Post-1st dose	Post-1st dose	Post-1st dose
	Weeks	0	2	3	4	6	7	8
MPV/S-2P Prime/Boost	A1	3	4.6	4.9	4.9	5.8	5.8	5.8
	A2	3	4.1	4.3	4.5	5.5	5.6	5.4
	A3	3	4.6	4.8	5.1	5.3	5.5	5.5
	A4	3	4.3	4.4	4.6	5.9	5.9	5.7
MPV/S-2P Prime	B1	3	4.3	5.7	5.6
	B2	3	4.6	5	4.7
	B3	3	4.6	5.2	5.2
	B4	3	4.2	5	4.9
MPV	C1	3	3	3	3
	C2	3	3	3	3
	C3	3	3	3	3
	C4	3	3	3	3
		Anti-RBD
			1 st dose			2nd dose
	ELISA titer (log10)	Pre-inoculation	Post-1st dose	Post-1st dose	Post-1st dose	Post-1st dose	Post-1st dose	Post-1st dose
	Weeks	0	2	3	4	6	7	8
MPV/S-2P Prime/Boost	A1	3	5.3	5.9	5.7	5.7	5.9	5.9
	A2	3	4.9	5.2	5.3	5.4	5.7	5.5
	A3	3	5.6	5.8	5.9	5.4	5.8	5.5
	A4	3	5	5.1	5.3	5.7	6	5.6
MPV/S-2P Prime	B1	3	5	6.3	6.1
	B2	3	5.2	5.5	5.3
	B3	3	5.3	5.9	5.8
	B4	3	4.9	5.4	5.5
MPV	C1	3	3	3	3
	C2	3	3	3	3
	C3	3	3	3	3
	C4	3	3	3	3
		Anti-S avidity
		1 st dose			2nd dose
	Avidity index	Post-1st dose	Post-1st dose	Post-1st dose	Post-1st dose	Post-1st dose	Post-1st dose
	Weeks	2	3	4	6	7	8
MPV/S-2P Prime/Boost	A1	0.663	0.932	0.913	0.994	1	0.966
	A2	0.859	0.954	0.945	0.973	1	0.954
	A3	0.868	0.951	0.978	1	0.975	0.919
	A4	0.831	0.951	0.977	1	1	0.968
MPV/S-2P Prime	B1	0.88	0.897	0.906
	B2	0.947	1	0.936
	B3	0.826	0.902	0.956
	B4	0.818	0.926	0.845
MPV	C1	nd	nd	nd
	C2	nd	nd	nd
	C3	nd	nd	nd
	C4	nd	nd	nd

## Sheet: Figure 3B
Serum IgA
		Anti-S
			1 st dose			2nd dose
	DELFIA titer (log10)	Pre-inoculation	Post-1st dose	Post-1st dose	Post-1st dose	Post-1st dose	Post-1st dose	Post-1st dose
	Weeks	0	2	3	4	6	7	8
MPV/S-2P Prime/Boost	A1	3	4.2	4.4	4.1	5.6	5.3	5.1
	A2	3	3.7	3.8	4	5.1	5.2	4.8
	A3	3	4.3	4.4	4.6	5.1	5.3	5
	A4	3	3.8	4	4	5.6	5.6	5
MPV/S-2P Prime	B1	3	4.5	4.9	5.1
	B2	3	4.6	4.3	4.3
	B3	3	4.4	4.3	4.7
	B4	3	4.3	4.2	4.4
MPV	C1	3	3	3	3
	C2	3	3	3	3
	C3	3	3	3	3
	C4	3	3	3	3
		Anti-RBD
			1 st dose			2nd dose
	DELFIA titer (log10)	Pre-inoculation	Post-1st dose	Post-1st dose	Post-1st dose	Post-1st dose	Post-1st dose	Post-1st dose
	Weeks	0	2	3	4	6	7	8
MPV/S-2P Prime/Boost	A1	3	5.3	5.4	5.5	5.4	5.6	5.7
	A2	3	4.8	4.7	5	5.4	5.5	5.5
	A3	3	5.7	5.6	6	5.6	5.7	5.6
	A4	3	4.8	5	4.7	5.8	5.7	5.6
MPV/S-2P Prime	B1	3	5.4	5.8	6.2
	B2	3	5.1	4.9	5.2
	B3	3	5.3	5.3	5.8
	B4	3	4.7	4.9	5
MPV	C1	3	3	3	3
	C2	3	3	3	3
	C3	3	3	3	3
	C4	3	3	3	3
		Anti-S avidity
		1 st dose			2nd dose
	Avidity index	Post-1st dose	Post-1st dose	Post-1st dose	Post-1st dose	Post-1st dose	Post-1st dose
	Weeks	2	3	4	6	7	8
MPV/S-2P Prime/Boost	A1	0.755	0.816	0.837	0.96	0.933	0.942
	A2	0.89	0.799	0.81	0.951	0.994	0.983
	A3	0.841	0.877	0.833	0.974	1	0.967
	A4	0.897	0.866	0.866	0.953	0.988	0.959
MPV/S-2P Prime	B1	0.878	0.839	0.874
	B2	0.888	0.891	0.936
	B3	0.799	0.823	0.923
	B4	0.769	0.834	0.909
MPV	C1	nd	nd	nd
	C2	nd	nd	nd
	C3	nd	nd	nd
	C4	nd	nd	nd

[truncated: 39 more sheets: Figure 3C, Figure 3D, Figure 3E, Figure 4B, Figure 4C, Figure 4E, Figure 4G, Figure 5B, Figure 5C, Figure 5E, Figure 5F, Figure 5H, Figure 5J, Figure 6C, Figure 6D, Figure 6F, Figure 6H, Figure 6J, Figure 6L, Figure 7A …]
